# Supplementary material for: Effects of GABA on Oxidative Stress and Metabolism in High-Glucose Cultured Mongolian Sheep Kidney Cells
Source: Int J Mol Sci. 2024 Sep 18;25(18):10033. doi: 10.3390/ijms251810033 (PMC11432592; doi:10.3390/ijms251810033)
Supplement: Supplementary file 1 [file ijms-25-10033-s001.zip]

Archive with 1 entries (1 files):
- ijms-3146701-supplementary materials.pdf
